# Supplementary material for: A practical individualized radiation precaution based on the dose rate at release time after inpatient 131I ablation therapy
Source: PLoS One. 2021 May 21;16(5):e0251627. doi: 10.1371/journal.pone.0251627 (PMC8139448; doi:10.1371/journal.pone.0251627)
Supplement: S1 File — (XLSM) [file pone.0251627.s002.xlsm]

## Sheet: 1m EDR
	RAI administration time:									Written instruction	Not required		trelease (h)
	Year	Month	Day	Hour	Minute	Second							F1,release
						0	#NUM!	00:00:00					F2,release
													Regulatory limit		OF	Retriction periods
	Patient release time:									Nighttime restriction (at 0.3 m)	in days		0.3
	Year	Month	Day	Hour	Minute					Sleep with family members (8 h)			1	#VALUE!	0.33	17
						0	#NUM!	00:00:00						empty
										Daytime restriction (at 1 m)	in days		1
	EDR at release time									Contact with family members (6 h)			1	#VALUE!	0.25	0
	at 1.0 meter:			μSv/hr						Contact with co-workers (8 h)			1	#VALUE!	0.33	0
										Public transport (at 0.3 m)	in hours		0.3
										0				#VALUE!	#VALUE!
										1				#VALUE!	#VALUE!
										2				#VALUE!	#VALUE!
										3				#VALUE!	#VALUE!
										Version 1.0 2021-05-05 updated, Asan Medical Center
