# Supplementary material for: A practical individualized radiation precaution based on the dose rate at release time after inpatient 131I ablation therapy
Source: PLoS One. 2021 May 21;16(5):e0251627. doi: 10.1371/journal.pone.0251627 (PMC8139448; doi:10.1371/journal.pone.0251627)
Supplement: S1 Dataset — (XLSX) [file pone.0251627.s003.xlsx]

## Sheet: studypopulation
																		Night-time restriction (0.3m)					Daytime restriction (1m)										Public transport (0.3m)
PatientNo	sex	age_range	administered_dose_actual	administered_dose_decision	rhTSH	creatinine	cGFR(CKD-EPI)	Tg	EDRR(uSv/hr)	intruction	EDRD(uSv/hr, measure)	EDRD_days	hospitalization_period	thyroidal_component_release	extrathyroidal_component_release	F1_release	F2_release	Night-time restriction(mSv)	OF	limit(mSv)	Day	Less_than_limit	Work(mSv)	OF	limit(mSv)	Day	Less_than_limit	familymember_contact_ATA(mSv)	OF	limit(mSv)	Day	Less_than_limit	Day	Travel time (hr)_(t~t+1)	Day	Travel time (hr)_(t~t+1)	Day	Travel time (hr)_(t~t+1)	Day	Travel time (hr)_(t~t+1)	timeinterval_EDRR_to_EDRD(day)	EDRD(uSv/hr, estimate)	EDRD_compare
1	F	31~40	156.7	150	N	0.82	94	4.1	11.4	not required	0	7	40.8833	0.0170131	0.20725	0.0758624	0.924138	0.825371	0.33	1	2	YES	0.163317	0.33	1	0	YES	0.123725	0.25	1	0	YES	0	11.6555	1	25.5687	2	50.1615	3	84.3861	5	0.6	conservative
2	F	51~60	84.7	80	Y	0.54	106	0.18	5.3	not required	0.1	7	40.0667	0.0170682	0.213783	0.073936	0.926064	0.835182	0.33	1	0	YES	0.0751664	0.33	1	0	YES	0.0569442	0.25	1	0	YES	0	25.0916	1	55.2045	2	108.803	3	184.063	5	0.3	conservative
3	F	21~30	84.8	80	N	1.06	74	1.3	11.7	not required	0	6	41.3333	0.0169829	0.203736	0.0769434	0.923057	0.856571	0.33	1	2	YES	0.168558	0.33	1	0	YES	0.127695	0.25	1	0	YES	0	11.3513	1	24.8606	2	48.6475	3	81.5871	4	0.9	conservative
4	M	41~50	83	80	Y	0.76	106	0.08	5.6	not required	0	7	40.0833	0.0170671	0.213647	0.0739748	0.926025	0.882637	0.33	1	0	YES	0.0794373	0.33	1	0	YES	0.0601798	0.25	1	0	YES	0	23.747	1	52.2431	2	102.956	3	174.153	5	0.3	conservative
5	F	41~50	160.2	150	N	0.78	90	0.08	11.7	not required	0	7	40.85	0.0170154	0.207513	0.0757828	0.924217	0.846394	0.33	1	2	YES	0.167545	0.33	1	0	YES	0.126928	0.25	1	0	YES	0	11.3571	1	24.917	2	48.8922	3	82.2694	5	0.7	conservative
6	F	41~50	84.6	80	Y	0.89	79	0.19	16.8	not required	0	7	41.1	0.0169985	0.20555	0.0763811	0.923619	0.989665	0.33	1	3	YES	0.241327	0.33	1	0	YES	0.182824	0.25	1	0	YES	0	7.90732	1	17.3326	2	33.9619	3	57.0488	5	1	conservative
7	F	31~40	215.9	200	N	0.73	106	71.9	16.3	not required	0.3	6	42.1667	0.016927	0.197385	0.0789828	0.921017	0.989451	0.33	1	3	YES	0.237308	0.33	1	0	YES	0.179779	0.25	1	0	YES	0	8.14057	1	17.7741	2	34.6144	3	57.7214	4	1.3	conservative
8	F	61~70	87.3	80	Y	0.71	87	0.92	5.6	not required	0.1	6	41.0167	0.0170041	0.206202	0.0761812	0.923819	0.892877	0.33	1	0	YES	0.0803589	0.33	1	0	YES	0.060878	0.25	1	0	YES	0	23.724	1	52.0182	2	101.974	3	171.392	4	0.4	conservative
9	M	51~60	158.4	150	N	1	83	6.1	15.3	not required	0.3	7	40.5167	0.0170378	0.210158	0.0749918	0.925008	0.886646	0.33	1	3	YES	0.218195	0.33	1	0	YES	0.165299	0.25	1	0	YES	0	8.68784	1	19.0836	2	37.5168	3	63.2726	5	0.9	conservative
10	F	51~60	83	80	Y	0.66	97	0.08	6.3	not required	0	6	40.7667	0.017021	0.208171	0.0755844	0.924416	0.6259	0.33	1	1	YES	0.0901233	0.33	1	0	YES	0.0682752	0.25	1	0	YES	0	21.0936	1	46.2923	2	90.878	3	153.005	4	0.5	conservative
11	F	51~60	83	80	Y	0.56	106	1.4	1.9	not required	0.1	6	41.0167	0.0170041	0.206202	0.0761812	0.923819	0.30294	0.33	1	0	YES	0.0272646	0.33	1	0	YES	0.020655	0.25	1	0	YES	0	69.9235	1	153.317	2	300.554	3	505.156	4	0.1	conservative
12	F	71~80	157.8	150	N	0.8	73	1	17.6	not required	0.2	6	42.0833	0.0169325	0.198011	0.0787766	0.921223	0.917924	0.33	1	4	YES	0.255964	0.33	1	0	YES	0.193912	0.25	1	0	YES	0	7.53996	1	16.4678	2	32.0859	3	53.5356	4	1.4	conservative
13	F	41~50	86	80	Y	0.47	117	4.8	2.9	not required	0	7	40.8	0.0170187	0.207907	0.0756637	0.924336	0.461139	0.33	1	0	YES	0.0415025	0.33	1	0	YES	0.0314413	0.25	1	0	YES	0	45.8223	1	100.55	2	197.357	3	332.2	5	0.2	conservative
14	F	61~70	158.8	150	N	0.56	100	102	17.5	not required	0.3	7	40.5167	0.0170378	0.210158	0.0749918	0.925008	0.870966	0.33	1	4	YES	0.249569	0.33	1	0	YES	0.189068	0.25	1	0	YES	0	7.59566	1	16.6845	2	32.8004	3	55.3183	5	1	conservative
15	M	51~60	155.3	150	N	1.15	69	0.08	14.4	not required	0	7	39.6833	0.0170941	0.21692	0.0730474	0.926953	0.815184	0.33	1	3	YES	0.203271	0.33	1	0	YES	0.153993	0.25	1	0	YES	0	9.23872	1	20.3538	2	40.2015	3	68.1879	5	0.8	conservative
16	F	51~60	82	80	Y	0.69	101	0.08	4.2	not required	0	7	40.6333	0.01703	0.209228	0.0752678	0.924732	0.666478	0.33	1	0	YES	0.059983	0.33	1	0	YES	0.0454417	0.25	1	0	YES	0	31.6447	1	69.4814	2	136.504	3	230.033	5	0.2	conservative
17	F	41~50	84.5	80	Y	0.63	111	0.61	3.9	not required	0	7	40.65	0.0170288	0.209096	0.0753073	0.924693	0.619	0.33	1	0	YES	0.05571	0.33	1	0	YES	0.0422046	0.25	1	0	YES	0	34.0784	1	74.8203	2	146.979	3	247.657	5	0.2	conservative
18	F	51~60	158.4	150	N	0.88	75	antiTg(+)	24.7	required	0.1	7	41.0667	0.0170008	0.205811	0.0763011	0.923699	0.995453	0.33	1	6	YES	0.354661	0.33	1	0	YES	0.268683	0.25	1	0	YES	0	5.37844	1	11.7908	2	23.1076	3	38.8247	5	1.4	conservative
19	M	61~70	157	150	N	0.89	91	0.08	25.6	required	0.1	6	41.7	0.0169582	0.200917	0.0778347	0.922165	0.952087	0.33	1	7	YES	0.370512	0.33	1	0	YES	0.280691	0.25	1	0	YES	0	5.18587	1	11.3424	2	22.1483	3	37.0519	4	2	conservative
20	F	31~40	86	80	Y	0.54	118	23.5	6.4	not required	0.1	6	41.95	0.0169415	0.199017	0.0784478	0.921552	0.650543	0.33	1	1	YES	0.0929208	0.33	1	0	YES	0.0703945	0.25	1	0	YES	0	20.7379	1	45.3154	2	88.3605	3	147.565	4	0.5	conservative
21	F	71~80	88.2	80	Y	0.91	63	1.5	7.9	not required	0.1	7	40.9	0.017012	0.207119	0.0759022	0.924098	0.786874	0.33	1	1	YES	0.113199	0.33	1	0	YES	0.0857568	0.25	1	0	YES	0	16.8191	1	36.8937	2	72.3725	3	121.737	5	0.4	conservative
22	M	41~50	84.9	80	Y	0.81	104	0.48	4.2	not required	0	6	41.2167	0.0169907	0.204641	0.0766618	0.923338	0.67133	0.33	1	0	YES	0.0604197	0.33	1	0	YES	0.0457725	0.25	1	0	YES	0	31.6254	1	69.2926	2	135.683	3	227.737	4	0.3	conservative
23	F	61~70	84.9	80	Y	0.66	96	0.18	13.7	not required	0	7	40.5	0.0170389	0.210291	0.0749525	0.925048	0.98255	0.33	1	2	YES	0.195337	0.33	1	0	YES	0.147982	0.25	1	0	YES	0	9.70265	1	21.314	2	41.9055	3	70.6822	5	0.8	conservative
24	F	71~80	83.2	80	Y	0.94	61	0.08	13.2	not required	0	7	40.9667	0.0170075	0.206595	0.0760615	0.923938	0.957663	0.33	1	2	YES	0.1893	0.33	1	0	YES	0.143409	0.25	1	0	YES	0	10.0653	1	22.0735	2	43.284	3	72.7745	5	0.8	conservative
25	F	21~30	84.7	80	Y	0.64	126	antiTg(+)	9.8	not required	0	7	40.45	0.0170423	0.210691	0.0748345	0.925165	0.967725	0.33	1	1	YES	0.139644	0.33	1	0	YES	0.105791	0.25	1	0	YES	0	13.5646	1	29.803	2	58.6122	3	98.8954	5	0.6	conservative
26	F	41~50	81.2	80	Y	0.52	112	0.08	3.2	not required	0	6	40.3667	0.0170479	0.211359	0.0746383	0.925362	0.506124	0.33	1	0	YES	0.0455511	0.33	1	0	YES	0.0345084	0.25	1	0	YES	0	41.5452	1	91.3067	2	179.653	3	303.299	4	0.2	conservative
27	F	51~60	81	80	Y	0.46	112	antiTg(+)	4.2	not required	0	8	40.8333	0.0170165	0.207644	0.0757431	0.924257	0.668133	0.33	1	0	YES	0.0601319	0.33	1	0	YES	0.0455545	0.25	1	0	YES	0	31.6381	1	69.4169	2	136.223	3	229.245	6	0.2	conservative
28	F	41~50	159	150	N	0.85	81	0.25	17.5	not required	0	7	40.1167	0.0170648	0.213377	0.0740526	0.925947	0.860607	0.33	1	4	YES	0.248343	0.33	1	0	YES	0.188139	0.25	1	0	YES	0	7.59879	1	16.7152	2	32.9349	3	55.6974	5	1	conservative
29	F	41~50	84	80	Y	0.65	107	antiTg(+)	6.6	not required	0	7	40.5667	0.0170344	0.209759	0.07511	0.92489	0.653192	0.33	1	1	YES	0.0941814	0.33	1	0	YES	0.0713495	0.25	1	0	YES	0	20.139	1	44.2291	2	86.926	3	146.552	5	0.4	conservative
30	M	61~70	86	80	Y	0.95	83	0.92	8.4	not required	0.1	6	40.1833	0.0170603	0.212837	0.0742084	0.925792	0.825257	0.33	1	1	YES	0.119302	0.33	1	0	YES	0.0903806	0.25	1	0	YES	0	15.8297	1	34.8128	2	68.5677	3	115.904	4	0.6	conservative
31	F	31~40	149.6	150	N	0.77	99	1.5	33.5	required	0.3	6	41.4167	0.0169773	0.203092	0.0771452	0.922855	0.925347	0.33	1	10	YES	0.483127	0.33	1	0	YES	0.366005	0.25	1	0	YES	0	3.96413	1	8.67925	2	16.9756	3	28.4536	4	2.6	conservative
32	F	61~70	211	200	N	0.98	62	antiTg(+)	29.8	required	0.3	7	40.2667	0.0170547	0.212164	0.0744035	0.925596	0.961383	0.33	1	8	YES	0.423673	0.33	1	0	YES	0.320964	0.25	1	0	YES	0	4.46169	1	9.80925	2	19.3114	3	32.6247	5	1.7	conservative
33	F	51~60	82.9	80	Y	0.61	103	0.78	2.8	not required	0	7	41.1333	0.0169963	0.20529	0.0764612	0.923539	0.447088	0.33	1	0	YES	0.0402379	0.33	1	0	YES	0.0304833	0.25	1	0	YES	0	47.4422	1	103.98	2	203.701	3	342.096	5	0.2	conservative
34	M	51~60	85.5	80	Y	0.71	103	0.08	5.2	not required	0	7	39.6667	0.0170952	0.217057	0.073009	0.926991	0.815429	0.33	1	0	YES	0.0733886	0.33	1	0	YES	0.0555974	0.25	1	0	YES	0	25.5846	1	56.3685	2	111.346	3	188.881	5	0.3	conservative
35	F	41~50	88.1	80	Y	0.77	94	0.46	6.3	not required	0.4	7	41.0167	0.0170041	0.206202	0.0761812	0.923819	0.628918	0.33	1	1	YES	0.0904038	0.33	1	0	YES	0.0684877	0.25	1	0	YES	0	21.088	1	46.2384	2	90.6433	3	152.349	5	0.4	conservative
36	F	61~70	159	150	N	0.77	84	3	11.6	not required	0.1	8	40.6667	0.0170277	0.208963	0.0753468	0.924653	0.835369	0.33	1	2	YES	0.165736	0.33	1	0	YES	0.125557	0.25	1	0	YES	0	11.4572	1	25.1532	2	49.407	3	83.2402	6	0.5	conservative
37	F	61~70	160.2	150	N	0.87	68	0.34	17.6	not required	0	8	39.8	0.0170862	0.21596	0.0733168	0.926683	0.999605	0.33	1	3	YES	0.248796	0.33	1	0	YES	0.188482	0.25	1	0	YES	0	7.55806	1	16.6443	2	32.8533	3	55.6799	6	0.8	conservative
38	F	21~30	157	150	N	1.04	76	0.17	33.5	required	0.2	7	40.65	0.0170288	0.209096	0.0753073	0.924693	0.993739	0.33	1	9	YES	0.478535	0.33	1	0	YES	0.362526	0.25	1	0	YES	0	3.96733	1	8.71043	2	17.111	3	28.8317	5	1.9	conservative
39	F	51~60	157	150	N	0.71	97	1.5	11.5	not required	0	8	40.3	0.0170524	0.211895	0.0744817	0.925518	0.820711	0.33	1	2	YES	0.163565	0.33	1	0	YES	0.123913	0.25	1	0	YES	0	11.5612	1	25.4149	2	50.0246	3	84.4923	6	0.5	conservative
40	F	61~70	160.3	150	N	0.72	90	0.08	15.3	not required	0.1	7	40.55	0.0170356	0.209892	0.0750706	0.924929	0.887477	0.33	1	3	YES	0.218285	0.33	1	0	YES	0.165367	0.25	1	0	YES	0	8.68754	1	19.0807	2	37.5039	3	63.2365	5	0.9	conservative
41	F	41~50	163.9	150	N	0.76	96	0.45	17.7	not required	0.2	6	41.3833	0.0169795	0.203349	0.0770644	0.922936	0.90404	0.33	1	4	YES	0.255158	0.33	1	0	YES	0.193301	0.25	1	0	YES	0	7.503	1	16.4294	2	32.1401	3	53.8839	4	1.4	conservative
42	F	21~30	158	150	N	0.65	125	antiTg(+)	31.5	required	0.5	8	40.65	0.0170288	0.209096	0.0753073	0.924693	0.934411	0.33	1	9	YES	0.449966	0.33	1	0	YES	0.340883	0.25	1	0	YES	0	4.21922	1	9.26347	2	18.1975	3	30.6623	6	1.5	conservative
43	F	61~70	85	80	Y	0.73	88	antiTg(+)	6.9	not required	0	6	41.3833	0.0169795	0.203349	0.0770644	0.922936	0.693706	0.33	1	1	YES	0.0994682	0.33	1	0	YES	0.0753547	0.25	1	0	YES	0	19.2468	1	42.145	2	82.4462	3	138.224	4	0.5	conservative
44	M	41~50	83.4	80	Y	0.87	103	1.2	7.2	not required	0.1	7	39.9333	0.0170772	0.214869	0.0736258	0.926374	0.703997	0.33	1	1	YES	0.101946	0.33	1	0	YES	0.077232	0.25	1	0	YES	0	18.4728	1	40.6613	2	80.1996	3	135.799	5	0.4	conservative
45	F	51~60	81.9	80	Y	0.58	102	0.4	2.9	not required	0	7	40.2667	0.0170547	0.212164	0.0744035	0.925596	0.45811	0.33	1	0	YES	0.0412299	0.33	1	0	YES	0.0312348	0.25	1	0	YES	0	45.8477	1	100.799	2	198.441	3	335.246	5	0.2	conservative
46	F	41~50	84.1	80	N	0.96	71	0.08	9.6	not required	0	7	40.6333	0.01703	0.209228	0.0752678	0.924732	0.951314	0.33	1	1	YES	0.137104	0.33	1	0	YES	0.103867	0.25	1	0	YES	0	13.8446	1	30.3981	2	59.7207	3	100.639	5	0.5	conservative
47	F	41~50	86	80	Y	0.78	93	0.72	8.9	not required	0.1	6	41.0167	0.0170041	0.206202	0.0761812	0.923819	0.888471	0.33	1	1	YES	0.127713	0.33	1	0	YES	0.0967525	0.25	1	0	YES	0	14.9275	1	32.7305	2	64.1632	3	107.842	4	0.7	conservative
48	F	51~60	82.5	80	Y	0.38	120	antiTg(+)	2.2	not required	0	7	40.45	0.0170423	0.210691	0.0748345	0.925165	0.348318	0.33	1	0	YES	0.0313486	0.33	1	0	YES	0.0237489	0.25	1	0	YES	0	60.4242	1	132.759	2	261.091	3	440.534	5	0.1	conservative
49	M	61~70	85.3	80	Y	0.79	94	0.16	6.5	not required	0	6	42.0333	0.0169359	0.198388	0.0786532	0.921347	0.661779	0.33	1	1	YES	0.0944722	0.33	1	0	YES	0.0715698	0.25	1	0	YES	0	20.417	1	44.6005	2	86.9246	3	145.084	4	0.5	conservative
50	F	61~70	83	80	Y	0.62	96	0.08	4.7	not required	0	7	39.85	0.0170828	0.21555	0.0734325	0.926567	0.738672	0.33	1	0	YES	0.0664805	0.33	1	0	YES	0.050364	0.25	1	0	YES	0	28.3011	1	62.3133	2	122.963	3	208.326	5	0.3	conservative
51	F	21~30	159	150	N	0.68	120	antiTg(+)	12.2	not required	0.1	8	40.6667	0.0170277	0.208963	0.0753468	0.924653	0.878578	0.33	1	2	YES	0.174308	0.33	1	0	YES	0.132052	0.25	1	0	YES	0	10.8937	1	23.9161	2	46.9772	3	79.1464	6	0.6	conservative
52	M	31~40	86.9	80	Y	0.92	105	0.51	9.6	not required	0.3	6	41	0.0170053	0.206333	0.0761413	0.923859	0.958044	0.33	1	1	YES	0.13773	0.33	1	0	YES	0.104341	0.25	1	0	YES	0	13.8393	1	30.3463	2	59.4949	3	100.008	4	0.7	conservative
53	F	61~70	81.3	80	Y	0.65	94	0.08	4.3	not required	0	6	41.2333	0.0169896	0.204512	0.076702	0.923298	0.687458	0.33	1	0	YES	0.0618712	0.33	1	0	YES	0.0468721	0.25	1	0	YES	0	30.8894	1	67.6758	2	132.504	3	222.377	4	0.3	conservative
54	M	61~70	81.9	80	Y	0.84	93	0.51	8.1	not required	0.1	6	40.4667	0.0170412	0.210558	0.0748738	0.925126	0.80011	0.33	1	1	YES	0.115444	0.33	1	0	YES	0.0874572	0.25	1	0	YES	0	16.4112	1	36.0552	2	70.9014	3	119.617	4	0.6	conservative
55	F	51~60	158.4	150	N	0.62	100	0.63	11.7	not required	0.1	7	40.4833	0.0170401	0.210424	0.0749131	0.925087	0.838767	0.33	1	2	YES	0.166786	0.33	1	0	YES	0.126353	0.25	1	0	YES	0	11.3614	1	24.9593	2	49.0772	3	82.7882	5	0.7	conservative
56	F	31~40	158	150	N	0.97	75	1.3	10.3	not required	0.1	7	39.7833	0.0170873	0.216097	0.0732782	0.926722	0.72578	0.33	1	2	YES	0.145573	0.33	1	0	YES	0.110282	0.25	1	0	YES	0	12.915	1	28.4429	2	56.1472	3	95.1692	5	0.6	conservative
57	M	51~60	84.7	80	Y	0.91	94	1.2	7.8	not required	0.1	7	40.45	0.0170423	0.210691	0.0748345	0.925165	0.77023	0.33	1	1	YES	0.111145	0.33	1	0	YES	0.0842008	0.25	1	0	YES	0	17.0427	1	37.4448	2	73.6409	3	124.253	5	0.4	conservative
58	F	41~50	82.4	80	Y	0.61	109	0.08	2.2	not required	0	7	40.6333	0.01703	0.209228	0.0752678	0.924732	0.349108	0.33	1	0	YES	0.0314197	0.33	1	0	YES	0.0238028	0.25	1	0	YES	0	60.4127	1	132.646	2	260.599	3	439.153	5	0.1	conservative
59	F	51~60	83.8	80	Y	0.76	91	0.28	8.4	not required	0	7	41.2833	0.0169862	0.204123	0.0768226	0.923177	0.842881	0.33	1	1	YES	0.12094	0.33	1	0	YES	0.0916214	0.25	1	0	YES	0	15.8116	1	34.6354	2	67.7943	3	113.737	5	0.5	conservative
60	F	31~40	162	150	N	0.95	77	0.54	24.9	required	0.1	6	41.35	0.0169817	0.203607	0.0769837	0.923016	0.915973	0.33	1	7	YES	0.358801	0.33	1	0	YES	0.271819	0.25	1	0	YES	0	5.33365	1	11.6806	2	22.8545	3	38.3251	4	1.9	conservative
61	F	51~60	159.5	150	N	0.81	79	8.2	9.5	not required	0.1	8	41.0333	0.017003	0.206072	0.0762212	0.923779	0.948673	0.33	1	1	YES	0.136351	0.33	1	0	YES	0.103297	0.25	1	0	YES	0	13.9844	1	30.6609	2	60.1004	3	101.002	6	0.4	conservative
62	F	51~60	160	150	N	0.84	80	0.23	13.3	not required	0.1	7	39.5167	0.0171054	0.218298	0.0726641	0.927336	0.93105	0.33	1	2	YES	0.187363	0.33	1	0	YES	0.141942	0.25	1	0	YES	0	10.0045	1	22.0538	2	43.5997	3	74.0361	5	0.7	conservative
63	F	71~80	82.8	80	Y	0.64	89	2.3	4.8	not required	0	7	39.9833	0.0170738	0.214461	0.073742	0.926258	0.75562	0.33	1	0	YES	0.0680058	0.33	1	0	YES	0.0515195	0.25	1	0	YES	0	27.7077	1	60.9781	2	120.238	3	203.525	5	0.3	conservative
64	M	31~40	83.7	80	Y	0.99	99	0.46	8.1	not required	0.1	7	40.5833	0.0170333	0.209626	0.0751494	0.924851	0.801901	0.33	1	1	YES	0.11561	0.33	1	0	YES	0.0875834	0.25	1	0	YES	0	16.4092	1	36.0357	2	70.8165	3	119.378	5	0.5	conservative
65	F	41~50	158.4	150	N	0.76	97	5	25.6	required	0.2	7	40.6833	0.0170266	0.208831	0.0753864	0.924614	0.922269	0.33	1	7	YES	0.365837	0.33	1	0	YES	0.27715	0.25	1	0	YES	0	5.19144	1	11.3966	2	22.3837	3	37.7074	5	1.4	conservative
66	M	51~60	156	150	N	1.08	76	4.6	33.4	required	0.2	8	41.1333	0.0169963	0.20529	0.0764612	0.923539	0.914409	0.33	1	10	YES	0.479981	0.33	1	0	YES	0.363622	0.25	1	0	YES	0	3.97719	1	8.71684	2	17.0767	3	28.6787	6	1.6	conservative
67	F	51~60	160.4	150	N	0.81	79	5.1	24.5	required	0.1	7	40.25	0.0170558	0.212298	0.0743645	0.925636	0.962583	0.33	1	6	YES	0.34825	0.33	1	0	YES	0.263826	0.25	1	0	YES	0	5.42696	1	11.9322	2	23.4929	3	39.6935	5	1.4	conservative
68	M	31~40	83.9	80	Y	0.9	109	0.23	7.4	not required	0	7	40.45	0.0170423	0.210691	0.0748345	0.925165	0.730731	0.33	1	1	YES	0.105445	0.33	1	0	YES	0.0798828	0.25	1	0	YES	0	17.9639	1	39.4688	2	77.6215	3	130.97	5	0.4	conservative
69	M	31~40	211.7	200	N	1.03	94	38.6	13.8	not required	0	7	40.6	0.0170322	0.209493	0.0751889	0.924811	0.992167	0.33	1	2	YES	0.197006	0.33	1	0	YES	0.149247	0.25	1	0	YES	0	9.63134	1	21.1498	2	41.5591	3	70.05	5	0.8	conservative
70	F	71~80	86	80	Y	0.62	90	0.93	5.4	not required	0	6	42.2667	0.0169203	0.196636	0.0792308	0.920769	0.874636	0.33	1	0	YES	0.0787172	0.33	1	0	YES	0.0596343	0.25	1	0	YES	0	24.5698	1	53.6256	2	104.373	3	173.929	4	0.4	conservative
71	M	41~50	160.2	150	N	1.07	85	3.5	47.6	required	0.6	8	40.95	0.0170086	0.206725	0.0760216	0.923978	0.974193	0.33	1	13	YES	0.682484	0.33	1	0	YES	0.517034	0.25	1	0	YES	0	2.79126	1	6.12169	2	12.0052	3	20.187	6	2.2	conservative
72	F	61~70	211.8	200	N	0.7	94	15	12.9	not required	0.1	7	39.6833	0.0170941	0.21692	0.0730474	0.926953	0.906755	0.33	1	2	YES	0.182097	0.33	1	0	YES	0.137952	0.25	1	0	YES	0	10.313	1	22.7205	2	44.8761	3	76.1168	5	0.7	conservative
73	F	41~50	86.5	80	Y	0.71	100	antiTg(+)	3.3	not required	0	6	41.6	0.0169649	0.201682	0.0775907	0.922409	0.530014	0.33	1	0	YES	0.0477013	0.33	1	0	YES	0.0361373	0.25	1	0	YES	0	40.2341	1	88.0311	2	171.997	3	287.932	4	0.3	conservative
74	F	21~30	86.7	80	Y	0.58	125	antiTg(+)	5.6	not required	0	6	41.8167	0.0169504	0.200028	0.0781203	0.92188	0.901876	0.33	1	0	YES	0.0811689	0.33	1	0	YES	0.0614916	0.25	1	0	YES	0	23.7039	1	51.8221	2	101.125	3	169.037	4	0.4	conservative
75	F	41~50	159.8	150	N	0.78	90	1.3	28.9	required	0.3	7	41.1333	0.0169963	0.20529	0.0764612	0.923539	0.958081	0.33	1	8	YES	0.415313	0.33	1	0	YES	0.314631	0.25	1	0	YES	0	4.59648	1	10.0741	2	19.7357	3	33.1443	5	1.7	conservative
76	F	41~50	156.7	150	N	1.08	63	0.95	14.5	not required	0.1	7	40.6833	0.0170266	0.208831	0.0753864	0.924614	0.84423	0.33	1	3	YES	0.207213	0.33	1	0	YES	0.156979	0.25	1	0	YES	0	9.16558	1	20.121	2	39.5188	3	66.5731	5	0.8	conservative
77	F	31~40	208.4	200	N	0.68	113	45	15.8	not required	0.3	7	40.7833	0.0170199	0.208039	0.075624	0.924376	0.922509	0.33	1	3	YES	0.22607	0.33	1	0	YES	0.171265	0.25	1	0	YES	0	8.41058	1	18.4569	2	36.2299	3	60.9908	5	0.9	conservative
78	F	61~70	84.5	80	Y	0.59	99	1.2	4.8	not required	0	7	40.5833	0.0170333	0.209626	0.0751494	0.924851	0.761219	0.33	1	0	YES	0.0685097	0.33	1	0	YES	0.0519013	0.25	1	0	YES	0	27.6906	1	60.8103	2	119.503	3	201.451	5	0.3	conservative
79	M	21~30	158.2	150	N	1.18	85	0.9	28.3	required	0.2	6	40.5667	0.0170344	0.209759	0.07511	0.92489	0.921642	0.33	1	8	YES	0.403838	0.33	1	0	YES	0.305938	0.25	1	0	YES	0	4.69672	1	10.3149	2	20.2725	3	34.1782	4	2.1	conservative
80	F	51~60	159	150	N	0.55	108	antiTg(+)	12.5	not required	0.2	8	41.1833	0.0169929	0.204901	0.0765815	0.923418	0.91175	0.33	1	2	YES	0.179746	0.33	1	0	YES	0.136171	0.25	1	0	YES	0	10.6265	1	23.2859	2	45.6052	3	76.5636	6	0.6	conservative
81	F	31~40	159	150	N	0.61	119	2.1	11.2	not required	0.2	7	40.2667	0.0170547	0.212164	0.0744035	0.925596	0.798644	0.33	1	2	YES	0.159233	0.33	1	0	YES	0.120631	0.25	1	0	YES	0	11.8713	1	26.0996	2	51.382	3	86.8049	5	0.6	conservative
82	M	51~60	82.2	80	Y	0.8	103	0.68	6.7	not required	0	7	39.6667	0.0170952	0.217057	0.073009	0.926991	0.651791	0.33	1	1	YES	0.0945584	0.33	1	0	YES	0.0716352	0.25	1	0	YES	0	19.8567	1	43.7487	2	86.4178	3	146.595	5	0.4	conservative
83	F	41~50	86.7	80	Y	0.74	96	0.2	3.9	not required	0	7	40.4167	0.0170446	0.210958	0.074756	0.925244	0.617218	0.33	1	0	YES	0.0555497	0.33	1	0	YES	0.0420831	0.25	1	0	YES	0	34.0866	1	74.9011	2	147.332	3	248.648	5	0.2	conservative
84	M	31~40	83.4	80	N	1.14	80	6.7	10.2	not required	0	6	41.5	0.0169717	0.20245	0.0773474	0.922653	0.749843	0.33	1	2	YES	0.147255	0.33	1	0	YES	0.111557	0.25	1	0	YES	0	13.0183	1	28.4941	2	55.7045	3	93.3159	4	0.8	conservative
85	M	51~60	215.4	200	N	1.06	78	1.4	19.8	not required	0.1	7	39.9167	0.0170783	0.215005	0.0735871	0.926413	0.967907	0.33	1	4	YES	0.280295	0.33	1	0	YES	0.212345	0.25	1	0	YES	0	6.71748	1	14.7871	2	29.1684	3	49.3953	5	1.1	conservative
86	M	71~80	212	200	N	0.99	73	909	43.4	required	2.2	7	41.95	0.0169415	0.199017	0.0784478	0.921552	0.916581	0.33	1	13	YES	0.630119	0.33	1	0	YES	0.477363	0.25	1	0	YES	0	3.05812	1	6.68246	2	13.0301	3	21.7608	5	2.5	conservative
87	M	41~50	159.9	150	N	0.96	94	48.9	13.1	not required	0.1	6	41.3167	0.016984	0.203865	0.0769031	0.923097	0.958672	0.33	1	2	YES	0.188688	0.33	1	0	YES	0.142945	0.25	1	0	YES	0	10.1384	1	22.2055	2	43.4561	3	72.8889	4	1	conservative
88	F	51~60	156.7	150	N	0.95	66	antiTg(+)	8.6	not required	0.1	8	40.0167	0.0170716	0.214189	0.0738195	0.92618	0.842222	0.33	1	1	YES	0.121893	0.33	1	0	YES	0.0923435	0.25	1	0	YES	0	15.4642	1	34.0291	2	67.087	3	113.531	6	0.4	conservative
89	F	41~50	83	80	Y	0.6	107	0.08	3.7	not required	0	7	39.95	0.0170761	0.214732	0.0736645	0.926336	0.582219	0.33	1	0	YES	0.0523997	0.33	1	0	YES	0.0396968	0.25	1	0	YES	0	35.9464	1	79.1188	2	156.038	3	264.182	5	0.2	conservative
90	M	41~50	86.7	80	Y	1.15	78	0.41	16.1	not required	0.3	6	41.1333	0.0169963	0.20529	0.0764612	0.923539	0.949318	0.33	1	3	YES	0.231368	0.33	1	0	YES	0.175279	0.25	1	0	YES	0	8.25082	1	18.0834	2	35.4262	3	59.495	4	1.2	conservative
91	F	31~40	84	80	Y	0.69	109	0.44	8.1	not required	0	7	40.3333	0.0170502	0.211627	0.07456	0.92544	0.798069	0.33	1	1	YES	0.115254	0.33	1	0	YES	0.0873136	0.25	1	0	YES	0	16.4135	1	36.0773	2	70.9983	3	119.89	5	0.5	conservative
92	F	41~50	83.6	80	Y	0.68	103	0.99	4.6	not required	0	7	40.1833	0.0170603	0.212837	0.0742084	0.925792	0.725914	0.33	1	0	YES	0.0653322	0.33	1	0	YES	0.0494941	0.25	1	0	YES	0	28.9065	1	63.5712	2	125.211	3	211.652	5	0.3	conservative
93	M	61~70	83.9	80	Y	0.8	96	1.6	4.3	not required	0.1	7	40.2333	0.0170569	0.212433	0.0743254	0.925675	0.678989	0.33	1	0	YES	0.061109	0.33	1	0	YES	0.0462947	0.25	1	0	YES	0	30.9216	1	67.9908	2	133.878	3	226.225	5	0.2	conservative
94	F	31~40	84.6	80	Y	0.64	116	0.85	5.6	not required	0	7	41.3833	0.0169795	0.203349	0.0770644	0.922936	0.896976	0.33	1	0	YES	0.0807278	0.33	1	0	YES	0.0611574	0.25	1	0	YES	0	23.7148	1	51.9287	2	101.586	3	170.312	5	0.3	conservative
95	F	21~30	157.4	150	N	0.82	99	0.08	25.9	required	0	7	40.5333	0.0170367	0.210025	0.0750312	0.924969	0.928701	0.33	1	7	YES	0.369438	0.33	1	0	YES	0.279878	0.25	1	0	YES	0	5.13211	1	11.2725	2	22.1586	3	37.3666	5	1.5	conservative
96	F	41~50	86.7	80	N	0.89	80	9.4	8.9	not required	0	7	40.9333	0.0170098	0.206856	0.0759818	0.924018	0.887047	0.33	1	1	YES	0.127581	0.33	1	0	YES	0.0966522	0.25	1	0	YES	0	14.9288	1	32.7433	2	64.2186	3	107.997	5	0.5	conservative
97	M	51~60	159.4	150	N	1.32	60	0.32	11.2	not required	0	8	40.1333	0.0170637	0.213242	0.0740915	0.925908	0.796025	0.33	1	2	YES	0.158972	0.33	1	0	YES	0.120433	0.25	1	0	YES	0	11.8729	1	26.1156	2	51.452	3	87.0025	6	0.5	conservative
98	F	61~70	85.2	80	Y	0.71	88	0.08	10.2	not required	0.1	6	41.4	0.0169784	0.20322	0.0771048	0.922895	0.747988	0.33	1	2	YES	0.147071	0.33	1	0	YES	0.111417	0.25	1	0	YES	0	13.0197	1	28.5076	2	55.7627	3	93.4775	4	0.8	conservative
99	F	11~20	82.6	80	N	0.71	Not applicable (<20y)	antiTg(+)	6.3	not required	0	7	39.8	0.0170862	0.21596	0.0733168	0.926683	0.989531	0.33	1	0	YES	0.0890578	0.33	1	0	YES	0.067468	0.25	1	0	YES	0	21.1146	1	46.4983	2	91.7807	3	155.55	5	0.3	conservative
100	F	51~60	85	80	Y	0.6	101	0.08	1.3	not required	0.1	7	40.8	0.0170187	0.207907	0.0756637	0.924336	0.206717	0.33	1	0	YES	0.0186046	0.33	1	0	YES	0.0140944	0.25	1	0	YES	0	102.219	1	224.305	2	440.257	3	741.061	5	0.1	conservative
101	F	21~30	90.4	80	Y	0.41	143	1.2	3.3	not required	0	6	41.3167	0.016984	0.203865	0.0769031	0.923097	0.528134	0.33	1	0	YES	0.0475321	0.33	1	0	YES	0.0360091	0.25	1	0	YES	0	40.2462	1	88.1491	2	172.507	3	289.347	4	0.3	conservative
102	F	31~40	88	80	Y	0.64	112	antiTg(+)	7.4	not required	0.1	6	40.95	0.0170086	0.206725	0.0760216	0.923978	0.737781	0.33	1	1	YES	0.1061	0.33	1	0	YES	0.0803792	0.25	1	0	YES	0	17.9546	1	39.3774	2	77.2226	3	129.851	4	0.6	conservative
103	F	31~40	85.4	80	Y	0.56	122	0.2	3.7	not required	0	6	40.8333	0.0170165	0.207644	0.0757431	0.924257	0.588593	0.33	1	0	YES	0.0529734	0.33	1	0	YES	0.0401313	0.25	1	0	YES	0	35.9136	1	78.7976	2	154.632	3	260.224	4	0.3	conservative
104	M	21~30	160.4	150	N	1.15	86	0.55	24.6	required	0.1	7	40.05	0.0170693	0.213918	0.0738971	0.926103	0.9605	0.33	1	6	YES	0.348814	0.33	1	0	YES	0.264253	0.25	1	0	YES	0	5.40601	1	11.8946	2	23.4452	3	39.6671	5	1.4	conservative
105	F	41~50	157.4	150	N	0.8	88	0.75	14.6	not required	0.1	7	40.5833	0.0170333	0.209626	0.0751494	0.924851	0.847667	0.33	1	3	YES	0.208384	0.33	1	0	YES	0.157866	0.25	1	0	YES	0	9.10375	1	19.9924	2	39.2886	3	66.2305	5	0.8	conservative
106	F	51~60	86.1	80	Y	0.76	90	antiTg(+)	11.4	not required	0	6	42.2167	0.0169236	0.19701	0.0791067	0.920893	0.853092	0.33	1	2	YES	0.166075	0.33	1	0	YES	0.125815	0.25	1	0	YES	0	11.639	1	25.4077	2	49.4663	3	82.4595	4	0.9	conservative
107	M	11~20	159.2	150	N	1.36	75	0.56	48.9	required	0.2	7	40.45	0.0170423	0.210691	0.0748345	0.925165	0.985171	0.33	1	13	YES	0.696794	0.33	1	0	YES	0.527874	0.25	1	0	YES	0	2.71847	1	5.97279	2	11.7464	3	19.8195	5	2.7	conservative
108	F	41~50	85.5	80	N	0.79	90	0.08	12.4	not required	0	7	40.9333	0.0170098	0.206856	0.0759818	0.924018	0.898882	0.33	1	2	YES	0.177753	0.33	1	0	YES	0.134661	0.25	1	0	YES	0	10.715	1	23.5012	2	46.0924	3	77.5141	5	0.7	conservative
109	M	31~40	84.2	80	Y	0.87	113	3.9	6.4	not required	0	8	40.55	0.0170356	0.209892	0.0750706	0.924929	0.633196	0.33	1	1	YES	0.0913086	0.33	1	0	YES	0.0691732	0.25	1	0	YES	0	20.7687	1	45.6148	2	89.6578	3	151.175	6	0.3	conservative
110	F	31~40	83.9	80	Y	0.56	120	0.24	6.3	not required	0.1	7	40.2667	0.0170547	0.212164	0.0744035	0.925596	0.995205	0.33	1	0	YES	0.0895685	0.33	1	0	YES	0.0678549	0.25	1	0	YES	0	21.1045	1	46.3993	2	91.3458	3	154.32	5	0.4	conservative
111	M	31~40	159	150	N	1.02	93	0.43	13.7	not required	0.1	8	39.9167	0.0170783	0.215005	0.0735871	0.926413	0.968529	0.33	1	2	YES	0.193942	0.33	1	0	YES	0.146925	0.25	1	0	YES	0	9.70847	1	21.3711	2	42.1558	3	71.3888	6	0.6	conservative
112	F	41~50	158.9	150	N	0.63	106	9	17.6	not required	0	8	40.2333	0.0170569	0.212433	0.0743254	0.925675	0.868551	0.33	1	4	YES	0.25012	0.33	1	0	YES	0.189485	0.25	1	0	YES	0	7.55471	1	16.6114	2	32.7088	3	55.2709	6	0.8	conservative
113	M	41~50	161.7	150	N	1.52	56	0.15	43.6	required	0.1	7	41.45	0.016975	0.202835	0.077226	0.922774	0.996791	0.33	1	12	YES	0.629049	0.33	1	0	YES	0.476552	0.25	1	0	YES	0	3.04573	1	6.66764	2	13.0386	3	21.8497	5	2.5	conservative
114	F	41~50	164.6	150	N	0.87	80	0.42	15.7	not required	0.2	6	41	0.0170053	0.206333	0.0761413	0.923859	0.92227	0.33	1	3	YES	0.225245	0.33	1	0	YES	0.17064	0.25	1	0	YES	0	8.46222	1	18.5557	2	36.3791	3	61.1511	4	1.2	conservative
115	F	31~40	83.3	80	Y	0.65	111	0.41	5.1	not required	0	6	41.35	0.0169817	0.203607	0.0769837	0.923016	0.816548	0.33	1	0	YES	0.0734893	0.33	1	0	YES	0.0556737	0.25	1	0	YES	0	26.0407	1	57.0287	2	111.584	3	187.117	4	0.4	conservative
116	F	51~60	158.7	150	N	0.84	80	antiTg(+)	15.7	not required	0.2	7	40.2833	0.0170536	0.21203	0.0744426	0.925557	0.903881	0.33	1	3	YES	0.223256	0.33	1	0	YES	0.169133	0.25	1	0	YES	0	8.46854	1	18.6174	2	36.6484	3	61.9069	5	0.9	conservative
117	F	31~40	158.8	150	N	0.73	109	0.63	25.6	required	0.1	7	41.0667	0.0170008	0.205811	0.0763011	0.923699	0.933409	0.33	1	7	YES	0.367584	0.33	1	0	YES	0.278473	0.25	1	0	YES	0	5.18936	1	11.3763	2	22.2952	3	37.4598	5	1.5	conservative
118	F	61~70	83.2	80	Y	0.55	101	0.24	8.7	not required	0	6	40.8333	0.0170165	0.207644	0.0757431	0.924257	0.865447	0.33	1	1	YES	0.124559	0.33	1	0	YES	0.0943629	0.25	1	0	YES	0	15.2736	1	33.5116	2	65.7629	3	110.67	4	0.7	conservative
119	M	41~50	77.8	80	Y	0.83	108	0.08	5.1	not required	0	6	41.1333	0.0169963	0.20529	0.0764612	0.923539	0.814339	0.33	1	0	YES	0.0732905	0.33	1	0	YES	0.0555231	0.25	1	0	YES	0	26.0467	1	57.0868	2	111.836	3	187.818	4	0.4	conservative
120	F	51~60	83.5	80	Y	0.68	98	0.08	3.2	not required	0	7	40.15	0.0170626	0.213107	0.0741305	0.92587	0.504777	0.33	1	0	YES	0.0454299	0.33	1	0	YES	0.0344166	0.25	1	0	YES	0	41.5545	1	91.3976	2	180.051	3	304.422	5	0.2	conservative
121	F	41~50	159	150	N	0.7	107	0.58	9.4	not required	0	7	40.3833	0.0170468	0.211225	0.0746775	0.925322	0.927041	0.33	1	1	YES	0.133834	0.33	1	0	YES	0.101389	0.25	1	0	YES	0	14.1428	1	31.0807	2	61.1481	3	103.221	5	0.5	conservative
122	F	41~50	83.8	80	Y	0.62	105	0.2	5.5	not required	0	7	40.5	0.0170389	0.210291	0.0749525	0.925048	0.871332	0.33	1	0	YES	0.0784199	0.33	1	0	YES	0.059409	0.25	1	0	YES	0	24.1684	1	53.0913	2	104.383	3	176.063	5	0.3	conservative
123	F	61~70	85.8	80	Y	0.48	102	0.08	2.2	not required	0	6	41.7333	0.016956	0.200662	0.0779162	0.922084	0.353936	0.33	1	0	YES	0.0318543	0.33	1	0	YES	0.024132	0.25	1	0	YES	0	60.3425	1	131.963	2	257.636	3	430.9	4	0.2	conservative
124	F	51~60	155	150	N	0.96	64	0.51	38.8	required	0.6	7	40.2	0.0170592	0.212702	0.0742474	0.925753	0.937874	0.33	1	11	YES	0.551176	0.33	1	0	YES	0.417558	0.25	1	0	YES	0	3.427	1	7.53622	2	14.842	3	25.0856	5	2.2	conservative
125	F	61~70	157	150	N	1.26	60	21	32.2	required	0.2	6	41.5333	0.0169694	0.202193	0.0774284	0.922572	0.982056	0.33	1	9	YES	0.465059	0.33	1	0	YES	0.352318	0.25	1	0	YES	0	4.12366	1	9.02467	2	17.6394	3	29.5426	4	2.5	conservative
126	F	61~70	83.4	80	Y	0.67	94	0.08	9.5	not required	0	6	39.9167	0.0170783	0.215005	0.0735871	0.926413	0.928589	0.33	1	1	YES	0.134485	0.33	1	0	YES	0.101883	0.25	1	0	YES	0	14.0006	1	30.8194	2	60.7931	3	102.95	4	0.7	conservative
127	F	51~60	158	150	N	0.81	83	antiTg(+)	8.9	not required	0.1	8	40.4	0.0170457	0.211092	0.0747168	0.925283	0.878011	0.33	1	1	YES	0.126741	0.33	1	0	YES	0.096016	0.25	1	0	YES	0	14.9371	1	32.8243	2	64.5723	3	108.989	6	0.4	conservative
128	F	31~40	157	150	N	0.76	103	2.8	40.7	required	0.2	8	40.2333	0.0170569	0.212433	0.0743254	0.925675	0.984835	0.33	1	11	YES	0.578403	0.33	1	0	YES	0.438184	0.25	1	0	YES	0	3.2669	1	7.1833	2	14.1443	3	23.9009	6	1.9	conservative
129	F	41~50	86.6	80	N	0.73	99	2.3	5.8	not required	0.1	7	41.2	0.0169918	0.204771	0.0766217	0.923378	0.926882	0.33	1	0	YES	0.0834194	0.33	1	0	YES	0.0631965	0.25	1	0	YES	0	22.9015	1	50.1813	2	98.2701	3	164.96	5	0.3	conservative
130	F	51~60	83.6	80	Y	0.63	99	0.08	7.8	not required	0	7	40.2167	0.0170581	0.212567	0.0742864	0.925714	0.766799	0.33	1	1	YES	0.110826	0.33	1	0	YES	0.0839592	0.25	1	0	YES	0	17.0468	1	37.485	2	73.817	3	124.749	5	0.4	conservative
131	M	41~50	85.4	80	Y	0.75	108	0.29	8.8	not required	0	7	41.05	0.0170019	0.205941	0.0762611	0.923739	0.879053	0.33	1	1	YES	0.126331	0.33	1	0	YES	0.0957051	0.25	1	0	YES	0	15.0966	1	33.0973	2	64.8699	3	109.005	5	0.5	conservative
132	M	61~70	84	80	Y	0.98	82	0.7	8.8	not required	0	8	41.3	0.0169851	0.203994	0.0768629	0.923137	0.883303	0.33	1	1	YES	0.126726	0.33	1	0	YES	0.0960043	0.25	1	0	YES	0	15.0926	1	33.0585	2	64.7015	3	108.536	6	0.4	conservative
133	F	21~30	159.8	150	N	1.02	79	0.08	34.5	required	0.1	7	40.4	0.0170457	0.211092	0.0747168	0.925283	0.922983	0.33	1	10	YES	0.4913	0.33	1	0	YES	0.372197	0.25	1	0	YES	0	3.85333	1	8.46773	2	16.6578	3	28.116	5	1.9	conservative
134	M	31~40	83.9	80	Y	0.92	104	0.33	11.2	not required	0	7	41.2667	0.0169873	0.204253	0.0767824	0.923218	0.818614	0.33	1	2	YES	0.16122	0.33	1	0	YES	0.122136	0.25	1	0	YES	0	11.8589	1	25.9786	2	50.8546	3	85.3276	5	0.6	conservative
135	F	51~60	82	80	Y	0.6	103	0.08	3.3	not required	0	6	41.1333	0.0169963	0.20529	0.0764612	0.923539	0.526925	0.33	1	0	YES	0.0474233	0.33	1	0	YES	0.0359267	0.25	1	0	YES	0	40.254	1	88.225	2	172.837	3	290.264	4	0.3	conservative
136	F	41~50	159.1	150	N	0.99	67	11.5	22.1	required	0.1	8	40.7167	0.0170243	0.208567	0.0754655	0.924534	0.980258	0.33	1	5	YES	0.315951	0.33	1	0	YES	0.239357	0.25	1	0	YES	0	6.01341	1	13.1995	2	25.9197	3	43.6542	6	1	conservative
137	F	31~40	80.6	80	Y	0.66	116	0.22	6.5	not required	0	7	41.2833	0.0169862	0.204123	0.0768226	0.923177	0.65223	0.33	1	1	YES	0.0935847	0.33	1	0	YES	0.0708975	0.25	1	0	YES	0	20.4334	1	44.7596	2	87.6111	3	146.984	5	0.4	conservative
138	F	51~60	83.1	80	Y	0.52	111	0.22	1	not required	0	7	40.4333	0.0170434	0.210824	0.0747953	0.925205	0.158294	0.33	1	0	YES	0.0142464	0.33	1	0	YES	0.0107928	0.25	1	0	YES	0	132.935	1	292.092	2	574.498	3	969.451	5	0.1	conservative
139	F	51~60	156.4	150	N	0.91	72	1.1	17.5	not required	0.1	7	39.8667	0.0170817	0.215414	0.0734711	0.926529	0.995788	0.33	1	3	YES	0.247584	0.33	1	0	YES	0.187564	0.25	1	0	YES	0	7.60073	1	16.7343	2	33.0187	3	55.9347	5	1	conservative
140	M	41~50	86.3	80	Y	0.89	103	0.09	3.1	not required	0	7	41.7667	0.0169538	0.200408	0.0779978	0.922002	0.498938	0.33	1	0	YES	0.0449044	0.33	1	0	YES	0.0340185	0.25	1	0	YES	0	42.8222	1	93.6363	2	182.774	3	305.623	5	0.2	conservative
141	F	41~50	165	150	N	0.79	93	antiTg(+)	24.9	required	0.5	7	41.6	0.0169649	0.201682	0.0775907	0.922409	0.923163	0.33	1	7	YES	0.359928	0.33	1	0	YES	0.272673	0.25	1	0	YES	0	5.33223	1	11.6668	2	22.7948	3	38.1596	5	1.4	conservative
142	F	41~50	83	80	Y	0.66	105	0.08	4.3	not required	0	7	40.1167	0.0170648	0.213377	0.0740526	0.925947	0.678016	0.33	1	0	YES	0.0610215	0.33	1	0	YES	0.0462284	0.25	1	0	YES	0	30.9253	1	68.0272	2	134.037	3	226.675	5	0.2	conservative
143	F	41~50	83.2	80	Y	0.53	118	1.1	5.4	not required	0.1	7	40.95	0.0170086	0.206725	0.0760216	0.923978	0.860274	0.33	1	0	YES	0.0774247	0.33	1	0	YES	0.0586551	0.25	1	0	YES	0	24.6044	1	53.9616	2	105.824	3	177.944	5	0.3	conservative
144	F	51~60	86	80	Y	1.09	57	0.76	21.1	required	0.1	7	41.4333	0.0169761	0.202963	0.0771856	0.922814	0.956749	0.33	1	5	YES	0.304362	0.33	1	0	YES	0.230577	0.25	1	0	YES	0	6.29365	1	13.7788	2	26.947	3	45.1621	5	1.2	conservative
145	F	31~40	156	150	N	0.81	96	0.08	9.8	not required	0	6	41.9167	0.0169437	0.199269	0.0783658	0.921634	0.995499	0.33	1	1	YES	0.142225	0.33	1	0	YES	0.107746	0.25	1	0	YES	0	13.5436	1	29.5985	2	57.7251	3	96.4249	4	0.8	conservative
146	M	51~60	88	80	Y	1.12	72	0.63	8.3	not required	0	6	41.25	0.0169885	0.204382	0.0767422	0.923258	0.832311	0.33	1	1	YES	0.119451	0.33	1	0	YES	0.0904929	0.25	1	0	YES	0	16.0026	1	35.0582	2	68.635	3	115.174	4	0.6	conservative
147	F	21~30	155.4	150	N	0.7	119	0.23	11.2	not required	0	7	40.6667	0.0170277	0.208963	0.0753468	0.924653	0.806563	0.33	1	2	YES	0.160021	0.33	1	0	YES	0.121228	0.25	1	0	YES	0	11.8664	1	26.0515	2	51.1716	3	86.213	5	0.6	conservative
148	F	21~30	164.2	150	N	0.97	81	7.8	26.1	required	0.4	6	41.95	0.0169415	0.199017	0.0784478	0.921552	0.978295	0.33	1	7	YES	0.378942	0.33	1	0	YES	0.287078	0.25	1	0	YES	0	5.08515	1	11.1118	2	21.6669	3	36.1845	4	2	conservative
149	F	61~70	83.3	80	Y	0.74	87	0.88	6.3	not required	0.1	6	40.95	0.0170086	0.206725	0.0760216	0.923978	0.628111	0.33	1	1	YES	0.0903288	0.33	1	0	YES	0.0684309	0.25	1	0	YES	0	21.0895	1	46.2528	2	90.7059	3	152.524	4	0.5	conservative
150	F	41~50	84.7	80	Y	0.65	108	0.09	4.1	not required	0	7	41.3167	0.016984	0.203865	0.0769031	0.923097	0.656166	0.33	1	0	YES	0.059055	0.33	1	0	YES	0.0447386	0.25	1	0	YES	0	32.3933	1	70.9492	2	138.847	3	232.889	5	0.2	conservative
151	F	71~80	85.6	80	Y	0.44	101	0.29	4.2	not required	0	7	40.7833	0.0170199	0.208039	0.075624	0.924376	0.667718	0.33	1	0	YES	0.0600946	0.33	1	0	YES	0.0455262	0.25	1	0	YES	0	31.6398	1	69.433	2	136.293	3	229.442	5	0.2	conservative
152	M	31~40	83.3	80	N	1.17	79	3	15.3	not required	0	7	41.1667	0.0169941	0.20503	0.0765414	0.923459	0.902993	0.33	1	3	YES	0.219963	0.33	1	0	YES	0.166639	0.25	1	0	YES	0	8.68193	1	19.026	2	37.2656	3	62.5699	5	0.9	conservative
153	F	61~70	84	80	Y	0.63	94	0.08	7.1	not required	0	7	40.9167	0.0170109	0.206987	0.075942	0.924058	0.707417	0.33	1	1	YES	0.101757	0.33	1	0	YES	0.0770886	0.25	1	0	YES	0	18.7139	1	41.0476	2	80.5133	3	135.415	5	0.4	conservative
154	F	31~40	158.9	150	N	0.77	100	antiTg(+)	10.1	not required	0	8	40.7667	0.017021	0.208171	0.0755844	0.924416	0.729145	0.33	1	2	YES	0.144483	0.33	1	0	YES	0.109457	0.25	1	0	YES	0	13.1574	1	28.8754	2	56.6862	3	95.4387	6	0.5	conservative
155	F	41~50	83.7	80	Y	0.69	108	antiTg(+)	3.3	not required	0	7	41.2833	0.0169862	0.204123	0.0768226	0.923177	0.527914	0.33	1	0	YES	0.0475122	0.33	1	0	YES	0.0359941	0.25	1	0	YES	0	40.2476	1	88.1629	2	172.567	3	289.513	5	0.2	conservative
156	M	51~60	151.6	150	N	1.37	56	0.08	48.7	required	0.2	6	41.95	0.0169415	0.199017	0.0784478	0.921552	0.935332	0.33	1	14	YES	0.707069	0.33	1	0	YES	0.535658	0.25	1	0	YES	0	2.72531	1	5.95521	2	11.6121	3	19.3925	4	3.8	conservative
157	M	31~40	160.2	150	N	1.07	86	antiTg(+)	44.3	required	0.2	7	40.8	0.0170187	0.207907	0.0756637	0.924336	0.992307	0.33	1	12	YES	0.633986	0.33	1	0	YES	0.480293	0.25	1	0	YES	0	2.99966	1	6.58231	2	12.9195	3	21.7467	5	2.5	conservative
158	F	21~30	160.2	150	N	0.71	117	6.5	14.8	not required	0.3	6	40.65	0.0170288	0.209096	0.0753073	0.924693	0.86089	0.33	1	3	YES	0.211412	0.33	1	0	YES	0.160161	0.25	1	0	YES	0	8.98011	1	19.7162	2	38.7311	3	65.2609	4	1.1	conservative
159	M	51~60	83.1	80	Y	1.01	85	0.76	7.7	not required	0.1	6	41.7833	0.0169526	0.200281	0.0780386	0.921961	0.780156	0.33	1	1	YES	0.11156	0.33	1	0	YES	0.0845153	0.25	1	0	YES	0	17.2398	1	37.6948	2	73.5715	3	123.007	4	0.6	conservative
160	F	31~40	158.8	150	N	0.91	81	0.08	15.7	not required	0	8	40.9833	0.0170064	0.206464	0.0761014	0.923899	0.921838	0.33	1	3	YES	0.225198	0.33	1	0	YES	0.170605	0.25	1	0	YES	0	8.46237	1	18.5571	2	36.3853	3	61.1687	6	0.7	conservative
161	M	31~40	157	150	N	1.12	85	0.08	31.4	required	0.2	7	40.9833	0.0170064	0.206464	0.0761014	0.923899	0.941258	0.33	1	9	YES	0.450397	0.33	1	0	YES	0.34121	0.25	1	0	YES	0	4.23119	1	9.27857	2	18.1927	3	30.5843	5	1.8	conservative
162	F	61~70	162.1	150	N	0.62	96	antiTg(+)	8.2	not required	0	8	41.0333	0.017003	0.206072	0.0762212	0.923779	0.818854	0.33	1	1	YES	0.117693	0.33	1	0	YES	0.0891612	0.25	1	0	YES	0	16.2015	1	35.5218	2	69.6285	3	117.015	6	0.4	conservative
163	F	41~50	87.7	80	N	0.64	107	1.5	11.2	not required	0	7	40.1167	0.0170648	0.213377	0.0740526	0.925947	0.795699	0.33	1	2	YES	0.15894	0.33	1	0	YES	0.120409	0.25	1	0	YES	0	11.8731	1	26.1176	2	51.4608	3	87.0272	5	0.6	conservative
164	M	61~70	82.2	80	Y	0.78	91	1.8	9.3	not required	0.1	7	40.0167	0.0170716	0.214189	0.0738195	0.92618	0.910775	0.33	1	1	YES	0.131815	0.33	1	0	YES	0.0998598	0.25	1	0	YES	0	14.3003	1	31.4678	2	62.0374	3	104.985	5	0.5	conservative
165	M	31~40	158.2	150	N	1.36	69	1.4	14.1	not required	0	8	40.3333	0.0170502	0.211627	0.07456	0.92544	0.812907	0.33	1	3	YES	0.200627	0.33	1	0	YES	0.15199	0.25	1	0	YES	0	9.42902	1	20.7253	2	40.7863	3	68.873	6	0.6	conservative
166	F	51~60	88	80	N	0.64	97	0.23	12.1	not required	0	7	40.7667	0.017021	0.208171	0.0755844	0.924416	0.87353	0.33	1	2	YES	0.173094	0.33	1	0	YES	0.131132	0.25	1	0	YES	0	10.9826	1	24.1026	2	47.3166	3	79.6637	5	0.7	conservative
167	F	31~40	82.9	80	Y	0.52	123	1.5	6.4	not required	0.1	7	40.3	0.0170524	0.211895	0.0744817	0.925518	0.630171	0.33	1	1	YES	0.0910275	0.33	1	0	YES	0.0689602	0.25	1	0	YES	0	20.774	1	45.6673	2	89.8879	3	151.822	5	0.4	conservative
168	F	51~60	156.5	150	N	0.77	87	0.18	29.6	required	0.3	8	40.6167	0.0170311	0.209361	0.0752283	0.924772	0.965495	0.33	1	8	YES	0.42265	0.33	1	0	YES	0.32019	0.25	1	0	YES	0	4.49021	1	9.85961	2	19.3722	3	32.6491	6	1.4	conservative
169	F	21~30	157	150	N	0.82	98	0.35	13.8	not required	0.1	7	40.75	0.0170221	0.208303	0.0755447	0.924455	0.995848	0.33	1	2	YES	0.197372	0.33	1	0	YES	0.149524	0.25	1	0	YES	0	9.62983	1	21.1351	2	41.4949	3	69.87	5	0.8	conservative
170	F	11~20	160.2	150	N	0.81	106	42.4	18.4	not required	0.2	7	41.1167	0.0169974	0.20542	0.0764212	0.923579	0.932333	0.33	1	4	YES	0.264366	0.33	1	0	YES	0.200277	0.25	1	0	YES	0	7.2196	1	15.8242	2	31.0033	3	52.0731	5	1.1	conservative
171	F	41~50	161.2	150	N	0.99	71	0.86	15.2	not required	0.3	6	41.3333	0.0169829	0.203736	0.0769434	0.923057	0.901305	0.33	1	3	YES	0.218981	0.33	1	0	YES	0.165895	0.25	1	0	YES	0	8.73751	1	19.1361	2	37.4458	3	62.8006	4	1.2	conservative
172	F	61~70	85.6	80	N	0.68	91	1.1	8.1	not required	0	7	40.65	0.0170288	0.209096	0.0753073	0.924693	0.802928	0.33	1	1	YES	0.115705	0.33	1	0	YES	0.0876557	0.25	1	0	YES	0	16.4081	1	36.0246	2	70.7679	3	119.242	5	0.5	conservative
173	F	41~50	82.6	80	Y	0.62	108	0.08	3.2	not required	0	7	39.5	0.0171065	0.218436	0.0726259	0.927374	0.500787	0.33	1	0	YES	0.0450708	0.33	1	0	YES	0.0341445	0.25	1	0	YES	0	41.582	1	91.6678	2	181.242	3	307.799	5	0.2	conservative
174	M	41~50	159.5	150	N	1.05	87	2.7	15.9	not required	0	7	40.1833	0.0170603	0.212837	0.0742084	0.925792	0.912827	0.33	1	3	YES	0.225822	0.33	1	0	YES	0.171077	0.25	1	0	YES	0	8.36288	1	18.3917	2	36.2244	3	61.2326	5	0.9	conservative
175	F	51~60	162	150	N	0.92	72	antiTg(+)	24.1	required	0.2	7	40.5833	0.0170333	0.209626	0.0751494	0.924851	0.956759	0.33	1	6	YES	0.343976	0.33	1	0	YES	0.260588	0.25	1	0	YES	0	5.51514	1	12.1116	2	23.8014	3	40.1231	5	1.4	conservative
176	F	31~40	86.5	80	Y	0.57	124	1.1	4.3	not required	0	7	41.0333	0.017003	0.206072	0.0762212	0.923779	0.685744	0.33	1	0	YES	0.061717	0.33	1	0	YES	0.0467553	0.25	1	0	YES	0	30.8959	1	67.7393	2	132.78	3	223.145	5	0.2	conservative
177	F	51~60	84	80	Y	0.75	89	0.33	3.1	not required	0	8	40.7833	0.0170199	0.208039	0.075624	0.924376	0.49284	0.33	1	0	YES	0.0443556	0.33	1	0	YES	0.0336027	0.25	1	0	YES	0	42.8668	1	94.0706	2	184.656	3	310.856	6	0.1	conservative
178	F	31~40	86.1	80	Y	0.57	116	2.4	4.8	not required	0.7	6	40.65	0.0170288	0.209096	0.0753073	0.924693	0.761847	0.33	1	0	YES	0.0685662	0.33	1	0	YES	0.0519441	0.25	1	0	YES	0	27.6887	1	60.7915	2	119.421	3	201.221	4	0.4	not conservative
179	F	21~30	85.9	80	Y	0.59	131	0.22	5.1	not required	0	6	41.5833	0.0169661	0.201809	0.0775501	0.92245	0.818942	0.33	1	0	YES	0.0737047	0.33	1	0	YES	0.0558369	0.25	1	0	YES	0	26.0343	1	56.9658	2	111.312	3	186.363	4	0.4	conservative
180	F	21~30	85	80	Y	0.67	118	0.27	9.4	not required	0.1	6	40.95	0.0170086	0.206725	0.0760216	0.923978	0.937182	0.33	1	1	YES	0.134776	0.33	1	0	YES	0.102103	0.25	1	0	YES	0	14.1345	1	30.9992	2	60.7923	3	102.223	4	0.7	conservative
181	M	31~40	85.6	80	N	1.33	66	2.3	11.8	not required	0.2	6	41.75	0.0169549	0.200535	0.077957	0.922043	0.872857	0.33	1	2	YES	0.170891	0.33	1	0	YES	0.129463	0.25	1	0	YES	0	11.2501	1	24.6013	2	48.0253	3	80.314	4	0.9	conservative
182	M	41~50	85.1	80	Y	0.87	103	1.2	4.1	not required	0.1	7	40.0167	0.0170716	0.214189	0.0738195	0.92618	0.645689	0.33	1	0	YES	0.058112	0.33	1	0	YES	0.0440242	0.25	1	0	YES	0	32.4372	1	71.3782	2	140.719	3	238.138	5	0.2	conservative
183	F	41~50	86.5	80	Y	0.58	112	0.2	3.3	not required	0.1	6	42.0667	0.0169337	0.198137	0.0787355	0.921265	0.533145	0.33	1	0	YES	0.0479831	0.33	1	0	YES	0.0363508	0.25	1	0	YES	0	40.2139	1	87.8354	2	171.155	3	285.606	4	0.3	conservative
184	F	31~40	158.1	150	N	0.75	104	6.3	19.5	not required	0.2	6	39.9167	0.0170783	0.215005	0.0735871	0.926413	0.953241	0.33	1	4	YES	0.276048	0.33	1	0	YES	0.209127	0.25	1	0	YES	0	6.82082	1	15.0146	2	29.6172	3	50.1552	4	1.5	conservative
185	F	31~40	82.5	80	Y	0.6	119	0.08	4.4	not required	0.1	6	42.0167	0.016937	0.198513	0.0786121	0.921388	0.71041	0.33	1	0	YES	0.0639369	0.33	1	0	YES	0.0484371	0.25	1	0	YES	0	30.162	1	65.8923	2	128.434	3	214.391	4	0.3	conservative
186	M	31~40	86	80	N	1.28	73	5.5	14.4	not required	0.1	7	40.7	0.0170255	0.208699	0.0754259	0.924574	0.838801	0.33	1	3	YES	0.205826	0.33	1	0	YES	0.155929	0.25	1	0	YES	0	9.22907	1	20.2591	2	39.7864	3	67.0163	5	0.8	conservative
187	F	31~40	85.8	80	Y	0.58	118	0.3	10.6	not required	0	6	41.4	0.0169784	0.20322	0.0771048	0.922895	0.777321	0.33	1	2	YES	0.152838	0.33	1	0	YES	0.115786	0.25	1	0	YES	0	12.5284	1	27.4318	2	53.6585	3	89.95	4	0.8	conservative
188	F	61~70	86.7	80	Y	0.61	97	0.08	4.2	not required	0.2	6	41.05	0.0170019	0.205941	0.0762611	0.923739	0.669936	0.33	1	0	YES	0.0602942	0.33	1	0	YES	0.0456774	0.25	1	0	YES	0	31.6309	1	69.3467	2	135.918	3	228.392	4	0.3	conservative
189	F	41~50	86	80	N	1.31	50	0.58	10.8	not required	0.1	6	42.05	0.0169348	0.198262	0.0786943	0.921306	0.804854	0.33	1	2	YES	0.157002	0.33	1	0	YES	0.118941	0.25	1	0	YES	0	12.2878	1	26.8407	2	52.3065	3	87.2939	4	0.8	conservative
190	M	41~50	158	150	N	1.1	83	antiTg(+)	25.6	required	0.1	7	40.1333	0.0170637	0.213242	0.0740915	0.925908	0.9065	0.33	1	7	YES	0.363365	0.33	1	0	YES	0.275276	0.25	1	0	YES	0	5.1944	1	11.4256	2	22.5103	3	38.0636	5	1.4	conservative
191	F	31~40	161.3	150	N	0.91	84	0.08	14.9	not required	0	7	40.45	0.0170423	0.210691	0.0748345	0.925165	0.86185	0.33	1	3	YES	0.212315	0.33	1	0	YES	0.160845	0.25	1	0	YES	0	8.92169	1	19.602	2	38.5503	3	65.0453	5	0.8	conservative
192	M	31~40	159.7	150	N	1.25	75	1.5	28.7	required	0.1	8	40.3167	0.0170513	0.211761	0.0745209	0.925479	0.927353	0.33	1	8	YES	0.408285	0.33	1	0	YES	0.309307	0.25	1	0	YES	0	4.63246	1	10.1829	2	20.0413	3	33.8462	6	1.3	conservative
193	F	41~50	160.1	150	N	0.8	92	3.7	12.4	not required	0.1	7	40.05	0.0170693	0.213918	0.0738971	0.926103	0.879507	0.33	1	2	YES	0.175825	0.33	1	0	YES	0.133201	0.25	1	0	YES	0	10.7248	1	23.5973	2	46.5123	3	78.6945	5	0.7	conservative
194	F	41~50	159.8	150	N	0.61	106	0.24	10.3	not required	0.1	7	39.65	0.0170963	0.217195	0.0729706	0.927029	0.723405	0.33	1	2	YES	0.145336	0.33	1	0	YES	0.110103	0.25	1	0	YES	0	12.9167	1	28.46	2	56.223	3	95.3846	5	0.6	conservative
195	F	11~20	85.6	80	N	0.83	102	0.19	9.1	not required	0	7	41.0333	0.017003	0.206072	0.0762212	0.923779	0.908729	0.33	1	1	YES	0.13061	0.33	1	0	YES	0.0989472	0.25	1	0	YES	0	14.5991	1	32.0087	2	62.7422	3	105.442	5	0.5	conservative
196	F	31~40	85.8	80	N	0.94	81	antiTg(+)	5.4	not required	0	6	41.7667	0.0169538	0.200408	0.0779978	0.922002	0.869118	0.33	1	0	YES	0.0782206	0.33	1	0	YES	0.059258	0.25	1	0	YES	0	24.5831	1	53.7542	2	104.926	3	175.45	4	0.4	conservative
197	M	31~40	83.7	80	N	1.21	76	0.71	21.5	required	0	7	40.4167	0.0170446	0.210958	0.074756	0.925244	0.944882	0.33	1	5	YES	0.306235	0.33	1	0	YES	0.231996	0.25	1	0	YES	0	6.18315	1	13.5867	2	26.7254	3	45.1036	5	1.2	conservative
198	M	61~70	155.6	150	N	1.11	68	2.1	18.6	not required	0.2	6	41.0167	0.0170041	0.206202	0.0761812	0.923819	0.939655	0.33	1	4	YES	0.266906	0.33	1	0	YES	0.202202	0.25	1	0	YES	0	7.14272	1	15.6614	2	30.7018	3	51.602	4	1.4	conservative
199	F	31~40	82	80	Y	0.66	117	5.8	5.4	not required	0	6	41.05	0.0170019	0.205941	0.0762611	0.923739	0.861346	0.33	1	0	YES	0.0775211	0.33	1	0	YES	0.0587281	0.25	1	0	YES	0	24.6018	1	53.9363	2	105.714	3	177.638	4	0.4	conservative
200	F	61~70	84	80	Y	0.58	97	0.08	6.1	not required	0.1	6	40.6167	0.0170311	0.209361	0.0752283	0.924772	0.967781	0.33	1	0	YES	0.0871003	0.33	1	0	YES	0.0659851	0.25	1	0	YES	0	21.7886	1	47.8433	2	94.0027	3	158.428	4	0.5	conservative
201	F	31~40	158.9	150	N	0.81	92	0.24	12.2	not required	0.2	8	39.95	0.0170761	0.214732	0.0736645	0.926336	0.863194	0.33	1	2	YES	0.172777	0.33	1	0	YES	0.130892	0.25	1	0	YES	0	10.9018	1	23.995	2	47.3229	3	80.1207	6	0.6	conservative
202	M	31~40	84.2	80	Y	0.64	130	0.29	3.3	not required	0.1	6	40.5833	0.0170333	0.209626	0.0751494	0.924851	0.523338	0.33	1	0	YES	0.0471004	0.33	1	0	YES	0.0356821	0.25	1	0	YES	0	40.2772	1	88.4513	2	173.822	3	293.02	4	0.2	conservative
203	F	31~40	85.9	80	Y	0.73	103	1.1	8.6	not required	0.1	6	41.0333	0.017003	0.206072	0.0762212	0.923779	0.858799	0.33	1	1	YES	0.123434	0.33	1	0	YES	0.0935106	0.25	1	0	YES	0	15.4479	1	33.8696	2	66.39	3	111.572	4	0.7	conservative
204	F	41~50	158.5	150	N	0.7	106	antiTg(+)	13.8	not required	0.1	7	40.8833	0.0170131	0.20725	0.0758624	0.924138	0.999133	0.33	1	2	YES	0.197699	0.33	1	0	YES	0.149772	0.25	1	0	YES	0	9.62849	1	21.122	2	41.4378	3	69.7102	5	0.8	conservative
205	F	51~60	145.7	150	N	0.63	101	243	14.9	not required	0.2	7	39.7	0.017093	0.216782	0.0730858	0.926914	0.843883	0.33	1	3	YES	0.210372	0.33	1	0	YES	0.159373	0.25	1	0	YES	0	8.92855	1	19.6693	2	38.8459	3	65.8812	5	0.8	conservative
206	F	41~50	159	150	N	0.89	76	2	19.8	not required	0.3	7	40.1833	0.0170603	0.212837	0.0742084	0.925792	0.97566	0.33	1	4	YES	0.281213	0.33	1	0	YES	0.21304	0.25	1	0	YES	0	6.71564	1	14.7691	2	29.0893	3	49.1716	5	1.1	conservative
207	F	11~20	158.6	150	N	0.65	129	antiTg(+)	26.1	required	0.1	7	40.55	0.0170356	0.209892	0.0750706	0.924929	0.936361	0.33	1	7	YES	0.372368	0.33	1	0	YES	0.282097	0.25	1	0	YES	0	5.0927	1	11.1852	2	21.9851	3	37.0696	5	1.5	conservative
208	F	31~40	158.8	150	N	0.66	112	4.8	17.8	not required	0.1	8	40.2833	0.0170536	0.21203	0.0744426	0.925557	0.879736	0.33	1	4	YES	0.253118	0.33	1	0	YES	0.191756	0.25	1	0	YES	0	7.46944	1	16.421	2	32.3248	3	54.6033	6	0.8	conservative
209	F	51~60	144.2	150	N	0.8	83	1.7	23.8	required	0.1	8	40.45	0.0170423	0.210691	0.0748345	0.925165	0.94093	0.33	1	6	YES	0.339135	0.33	1	0	YES	0.25692	0.25	1	0	YES	0	5.58543	1	12.2718	2	24.1344	3	40.7216	6	1.1	conservative
210	F	31~40	161.2	150	N	0.7	111	antiTg(+)	10.9	not required	0.1	7	40.0333	0.0170704	0.214054	0.0738583	0.926142	0.772798	0.33	1	2	YES	0.154524	0.33	1	0	YES	0.117064	0.25	1	0	YES	0	12.2009	1	26.8466	2	52.922	3	89.5494	5	0.6	conservative
211	F	51~60	84.8	80	Y	0.66	98	antiTg(+)	9.2	not required	0.1	6	41.3167	0.016984	0.203865	0.0769031	0.923097	0.92375	0.33	1	1	YES	0.132514	0.33	1	0	YES	0.100389	0.25	1	0	YES	0	14.4361	1	31.6187	2	61.8777	3	103.787	4	0.7	conservative
212	M	41~50	160.2	150	N	1.11	79	111	27.9	required	0.2	7	39.9	0.0170794	0.215141	0.0735484	0.926452	0.980734	0.33	1	7	YES	0.394881	0.33	1	0	YES	0.299152	0.25	1	0	YES	0	4.76732	1	10.4948	2	20.7037	3	35.0646	5	1.5	conservative
213	F	11~20	85.7	80	Y	0.64	129	6.1	5.2	not required	0	8	40.0833	0.0170671	0.213647	0.0739748	0.926025	0.819592	0.33	1	0	YES	0.0737632	0.33	1	0	YES	0.0558812	0.25	1	0	YES	0	25.5737	1	56.2618	2	110.876	3	187.55	6	0.2	conservative
214	F	31~40	159	150	N	0.81	91	1.1	9.1	not required	0.1	7	40.8167	0.0170176	0.207776	0.0757034	0.924297	0.904947	0.33	1	1	YES	0.130259	0.33	1	0	YES	0.098681	0.25	1	0	YES	0	14.6025	1	32.0411	2	62.883	3	105.836	5	0.5	conservative
215	F	41~50	82	80	Y	0.58	114	0.08	5.4	not required	0.1	6	40.0833	0.0170671	0.213647	0.0739748	0.926025	0.851114	0.33	1	0	YES	0.0766003	0.33	1	0	YES	0.0580305	0.25	1	0	YES	0	24.6266	1	54.178	2	106.77	3	180.603	4	0.4	conservative
